# Supplementary material for: Multidrug-Resistant Tuberculosis in Central and Eastern Europe: Implementation and Maturity of Whole-Genome Sequencing for Surveillance
Source: Diseases. 2026 May 14;14(5):172. doi: 10.3390/diseases14050172 (PMC13206188; doi:10.3390/diseases14050172)
Supplement: Supplementary file 1 [file diseases-14-00172-s001.zip]

Archive with 1 entries (1 files):
- diseases-4256331-supplementary.pdf
